# Supplementary material for: Co-Creation of a School-Based Motor Competence and Mental Health Intervention: Move Well, Feel Good
Source: Children (Basel). 2023 Aug 17;10(8):1403. doi: 10.3390/children10081403 (PMC10453743; doi:10.3390/children10081403)
Supplement: Supplementary file 1 [file children-10-01403-s001.zip]

Archive with 1 entries (1 files):
- children-2527555-supplementary.pdf
